# Supplementary material for: Long-Term Trends in Respiratory Syncytial Virus A Infections (2007–2024) in Korea
Source: Diseases. 2025 May 10;13(5):147. doi: 10.3390/diseases13050147 (PMC12110253; doi:10.3390/diseases13050147)
Supplement: Supplementary file 1 [file diseases-13-00147-s001.zip]

Archive with 1 entries (1 files):
- diseases-3592222-supplementary.pdf
